# Supplementary material for: Migratory lifestyle carries no added overall energy cost in a partial migratory songbird
Source: Nat Ecol Evol. 2024 Sep 18;8(12):2286–96. doi: 10.1038/s41559-024-02545-y (PMC11618079; doi:10.1038/s41559-024-02545-y)
Supplement: Supplementary file 4 — Supplementary Tables 1–12 are as one workbook with multiple tabs. The titles and descriptions are within the tabs themselves. [file 41559_2024_2545_MOESM4_ESM.xlsx]

## Sheet: Supplementary Table 1
Supplementary Table 1 | Summary of linear mixed model statistics of calendar-based body temperature and heart rate comparisons.
	Body temperature				Heart rate
Coeffcient	Estimates (95% CI)	std. Error	Statistic	P-Value	Estimates (95% CI)	std. Error	Statistic	P-Value
(Intercept)	42.63 (42.54 – 42.72)	0.05	941.27	<0.001	479.51 (463.39 – 495.64)	8.23	58.28	<0.001
Strategy [Migrant]	Reference				Reference
Strategy [Resident]	-0.00 (-0.09 – 0.09)	0.05	-0.01	0.990	4.54 (-11.34 – 20.42)	8.10	0.56	0.575
Dayphase [Day]	Reference				Reference
Dayphase [Night]	-2.50 (-2.53 – -2.47)	0.02	-151.40	<0.001	-49.08 (-56.31 – -41.86)	3.68	-13.32	<0.001
Season [Fall]	Reference				Reference
Season [Winter]	0.52 (0.47 – 0.56)	0.02	21.28	<0.001	-10.34 (-19.95 – -0.73)	4.90	-2.11	0.035
Season [Spring]	-0.02 (-0.09 – 0.05)	0.03	-0.51	0.607	-20.64 (-34.04 – -7.25)	6.83	-3.02	0.003
Sex [Female]	Reference				Reference
Sex [Male]	0.02 (-0.05 – 0.10)	0.04	0.62	0.533	-17.96 (-31.17 – -4.75)	6.74	-2.67	0.008
Dayphase [Night] x Season [Spring]	-0.46 (-0.52 – -0.40)	0.03	-14.75	<0.001	-17.97 (-30.68 – -5.27)	6.48	-2.77	0.006
Dayphase [Night] x Season [Winter]	-1.70 (-1.73 – -1.66)	0.02	-94.44	<0.001	-20.22 (-28.09 – -12.34)	4.02	-5.03	<0.001
Strategy [Resident] x Season [Spring]	-0.33 (-0.37 – -0.28)	0.02	-13.98	<0.001	-16.81 (-26.60 – -7.01)	5.00	-3.36	0.001
Strategy [Resident] x Season [Winter]	-0.13 (-0.16 – -0.10)	0.01	-9.03	<0.001	-6.64 (-13.16 – -0.13)	3.32	-2.00	0.046
Strategy [Resident] x Dayphase [Night]	0.07 (0.03 – 0.11)	0.02	3.71	<0.001	10.24 (1.91 – 18.57)	4.25	2.41	0.016
Strategy [Resident] x Dayphase [Night] x Season [Spring]	0.65 (0.58 – 0.72)	0.04	18.35	<0.001	28.72 (14.44 – 43.00)	7.29	3.94	<0.001
Strategy [Resident] x Dayphase [Night] x Season [Winter]	-0.16 (-0.21 – -0.12)	0.02	-7.79	<0.001	-7.10 (-16.18 – 1.98)	4.63	-1.53	0.125
Random Effects	Random Effects	Random Effects	Random Effects	Random Effects	Random Effects	Random Effects	Random Effects	Random Effects
σ2	0.20	0.20	0.20	0.20	7669.78	7669.78	7669.78	7669.78
τ00	0.01 date.shifted	0.01 date.shifted	0.01 date.shifted	0.01 date.shifted	281.15 date.shifted	281.15 date.shifted	281.15 date.shifted	281.15 date.shifted
	0.03 logger.id	0.03 logger.id	0.03 logger.id	0.03 logger.id	719.25 logger.id	719.25 logger.id	719.25 logger.id	719.25 logger.id
ICC	0.14	0.14	0.14	0.14	0.12	0.12	0.12	0.12
N	176 date.shifted	176 date.shifted	176 date.shifted	176 date.shifted	176 date.shifted	176 date.shifted	176 date.shifted	176 date.shifted
	68 logger.id	68 logger.id	68 logger.id	68 logger.id	68 logger.id	68 logger.id	68 logger.id	68 logger.id
Observations	79511	79511	79511	79511	68007	68007	68007	68007
Marginal R2 / Conditional R2	0.943 / 0.951	0.943 / 0.951	0.943 / 0.951	0.943 / 0.951	0.118 / 0.220	0.118 / 0.220	0.118 / 0.220	0.118 / 0.220

## Sheet: Supplementary Table 2
Supplementary Table 2 | Results of generalised additive mixed model summary statistics concerning the effects of time, day phase, and wintering strategy on heart rate and body temperature before fall migration.	Table S2. Results of GAMM summary statistics concerning the effects of time, day phase and wintering strategy on heart rate and body temperature before fall migration.	Table S2. Results of GAMM summary statistics concerning the effects of time, day phase and wintering strategy on heart rate and body temperature before fall migration.	Table S2. Results of GAMM summary statistics concerning the effects of time, day phase and wintering strategy on heart rate and body temperature before fall migration.	Table S2. Results of GAMM summary statistics concerning the effects of time, day phase and wintering strategy on heart rate and body temperature before fall migration.	Table S2. Results of GAMM summary statistics concerning the effects of time, day phase and wintering strategy on heart rate and body temperature before fall migration.	Table S2. Results of GAMM summary statistics concerning the effects of time, day phase and wintering strategy on heart rate and body temperature before fall migration.	Table S2. Results of GAMM summary statistics concerning the effects of time, day phase and wintering strategy on heart rate and body temperature before fall migration.	Table S2. Results of GAMM summary statistics concerning the effects of time, day phase and wintering strategy on heart rate and body temperature before fall migration.
	Body temperature	Body temperature	Body temperature	Body temperature	Heart rate	Heart rate	Heart rate	Heart rate
Coeffcient	Estimates	Conf. Int (95%)	Statistic	P-Value	Estimates	Conf. Int (95%)	Statistic	P-Value
(Intercept)	42.93 (0.01)	42.92 – 42.94	8382.82	<0.001	459.76 (8.43)	443.23 – 476.28	54.53	<0.001
Sex [Female]	Reference				Reference
Sex [Male]	-0.00 (0.00)	-0.01 – 0.00	-1.12	0.261	-12.19 (7.70)	-27.28 – 2.89	-1.58	0.113
Strategy [Migrant] x Dayphase [Day]	Reference				Reference
Strategy [Migrant] x Dayphase [Night]	-3.24 (0.01)	-3.26 – -3.23	-433.83	<0.001	-62.33 (1.65)	-65.57 – -59.09	-37.73	<0.001
Strategy [Resident] x Dayphase [Day]	-0.07 (0.01)	-0.08 – -0.06	-12.29	<0.001	10.01 (9.09)	-7.82 – 27.83	1.10	0.271
Strategy [Resident] x Dayphase [Night]	-3.20 (0.01)	-3.21 – -3.19	-537.19	<0.001	-38.39 (9.09)	-56.21 – -20.57	-4.22	<0.001
Smooth terms	EDF	Ref.DF	Statistic	P-Value	EDF	Conf. Int (95%)	Statistic	P-Value
Time x Strategy [Migrant] x Dayphase [Day]	5.70	6.85	53.68	<0.001	6.65	7.77	42.56	<0.001
Time x Strategy [Migrant] x Dayphase [Night]	6.01	7.17	317.14	<0.001	5.94	7.10	81.93	<0.001
Time x Strategy [Resident] x Dayphase [Day]	5.19	6.31	82.83	<0.001	8.05	8.76	36.99	<0.001
Time x Strategy [Resident] x Dayphase [Night]	7.91	8.69	473.63	<0.001	8.46	8.92	77.12	<0.001
Observations	56369	56369	56369	56369	47103	47103	47103	47103
R2	0.926	0.926	0.926	0.926	0.116	0.116	0.116	0.116

## Sheet: Supplementary Table 3
Supplementary Table 3 | Results of the linear mixed model summary statistics concerning the effects of migration stage, day phase and wintering strategy on heart rate and body temperature during fall migration.	Table S3. Results of GLMM summary statistics concerning the effects of migration stage, day phase and wintering strategy on heart rate and body temperature during fall migration.	Table S3. Results of GLMM summary statistics concerning the effects of migration stage, day phase and wintering strategy on heart rate and body temperature during fall migration.	Table S3. Results of GLMM summary statistics concerning the effects of migration stage, day phase and wintering strategy on heart rate and body temperature during fall migration.	Table S3. Results of GLMM summary statistics concerning the effects of migration stage, day phase and wintering strategy on heart rate and body temperature during fall migration.	Table S3. Results of GLMM summary statistics concerning the effects of migration stage, day phase and wintering strategy on heart rate and body temperature during fall migration.	Table S3. Results of GLMM summary statistics concerning the effects of migration stage, day phase and wintering strategy on heart rate and body temperature during fall migration.	Table S3. Results of GLMM summary statistics concerning the effects of migration stage, day phase and wintering strategy on heart rate and body temperature during fall migration.	Table S3. Results of GLMM summary statistics concerning the effects of migration stage, day phase and wintering strategy on heart rate and body temperature during fall migration.
	Body temperature	Body temperature	Body temperature	Body temperature	Heart rate	Heart rate	Heart rate	Heart rate
Coeffcient	Estimates	Conf. Int (95%)	Statistic	P-Value	Estimates	Conf. Int (95%)	Statistic	P-Value
(Intercept)	44.07 (0.07)	43.93 – 44.21	632.13	<0.001	561.11 (10.60)	540.34 – 581.88	52.95	<0.001
Strategy [Migrant]	Reference				Reference
Strategy [Resident]	-0.98 (0.08)	-1.13 – -0.82	-12.55	<0.001	-106.81 (11.74)	-129.82 – -83.80	-9.10	<0.001
Dayphase [Day]	Reference				Reference
Dayphase [Night]	-3.86 (0.01)	-3.89 – -3.84	-346.53	<0.001	-70.54 (2.59)	-75.62 – -65.46	-27.20	<0.001
Phase [Migration]	Reference				Reference
Phase [Stopover]	-0.74 (0.02)	-0.78 – -0.71	-38.91	<0.001	-113.61 (4.33)	-122.11 – -105.12	-26.21	<0.001
Sex [Female]	Reference				Reference
Sex [Male]	-0.09 (0.07)	-0.24 – 0.05	-1.29	0.197	-19.19 (10.42)	-39.62 – 1.24	-1.84	0.066
Strategy [Resident] x Dayphase [Night]	0.01 (0.01)	-0.02 – 0.04	0.72	0.474	8.06 (3.21)	1.78 – 14.35	2.51	0.012
Strategy [Resident] x Phase [Stopover]	0.75 (0.02)	0.70 – 0.80	32.20	<0.001	114.12 (5.14)	104.04 – 124.20	22.19	<0.001
Random Effects	Random Effects	Random Effects	Random Effects	Random Effects	Random Effects	Random Effects	Random Effects	Random Effects
σ2	0.19	0.19	0.19	0.19	8151.35	8151.35	8151.35	8151.35
τ00	0.01 date.shifted	0.01 date.shifted	0.01 date.shifted	0.01 date.shifted	534.95 date.shifted	534.95 date.shifted	534.95 date.shifted	534.95 date.shifted
	0.06 logger.id	0.06 logger.id	0.06 logger.id	0.06 logger.id	1024.72 logger.id	1024.72 logger.id	1024.72 logger.id	1024.72 logger.id
ICC	0.25	0.25	0.25	0.25	0.16	0.16	0.16	0.16
N	122 date.shifted	122 date.shifted	122 date.shifted	122 date.shifted	122 date.shifted	122 date.shifted	122 date.shifted	122 date.shifted
	55 logger.id	55 logger.id	55 logger.id	55 logger.id	57 logger.id	57 logger.id	57 logger.id	57 logger.id
Observations	18732	18732	18732	18732	16434	16434	16434	16434
Marginal R2 / Conditional R2	0.934 / 0.951	0.934 / 0.951	0.934 / 0.951	0.934 / 0.951	0.121 / 0.262	0.121 / 0.262	0.121 / 0.262	0.121 / 0.262

## Sheet: Supplementary Table 4
Supplementary Table 4 | Results of generalised additive mixed model summary statistics concerning the effects of time, day phase and wintering strategy on heart rate and body temperature after spring arrival at the wintering site.
	Body temperature	Body temperature	Body temperature	Body temperature	Heart rate	Heart rate	Heart rate	Heart rate
Coeffcient	Estimates	Conf. Int (95%)	Statistic	P-Value	Estimates	Conf. Int (95%)	Statistic	P-Value
(Intercept)	43.22 (0.01)	43.20 – 43.24	4963.77	<0.001	447.08 (2.16)	442.85 – 451.31	207.14	<0.001
Sex [Female]	Reference				Reference
Sex [Male]	-0.07 (0.01)	-0.08 – -0.06	-10.88	<0.001	-13.94 (1.43)	-16.74 – -11.15	-9.77	<0.001
Strategy [Migrant] x Dayphase [Day]	Reference				Reference
Strategy [Migrant] x Dayphase [Night]	-3.96 (0.01)	-3.98 – -3.94	-343.10	<0.001	-63.71 (2.72)	-69.04 – -58.38	-23.44	<0.001
Strategy [Resident] x Dayphase [Day]	-0.13 (0.01)	-0.15 – -0.11	-12.80	<0.001	12.94 (2.46)	8.13 – 17.76	5.27	<0.001
Strategy [Resident] x Dayphase [Night]	-4.04 (0.01)	-4.06 – -4.02	-405.50	<0.001	-53.13 (2.39)	-57.82 – -48.45	-22.24	<0.001
Smooth terms	EDF	Ref.DF	Statistic	P-Value	EDF	Conf. Int (95%)	Statistic	P-Value
Time x Strategy [Migrant] x Dayphase [Day]	3.75	4.64	19.71	<0.001	2.89	3.59	24.50	<0.001
Time x Strategy [Migrant] x Dayphase [Night]	1.00	1.01	0.81	0.369	2.83	3.52	16.20	<0.001
Time x Strategy [Resident] x Dayphase [Day]	2.90	3.61	3.17	0.021	6.30	7.45	11.24	<0.001
Time x Strategy [Resident] x Dayphase [Night]	1.01	1.02	37.13	<0.001	5.87	7.03	7.74	<0.001
Observations	19660	19660	19660	19660	16889	16889	16889	16889
R2	0.952	0.952	0.952	0.952	0.133	0.133	0.133	0.133

## Sheet: Supplementary Table 5
Supplementary Table 5 | Results of generalised additive mixed model summary statistics concerning the effects of time, day phase and wintering strategy on heart rate and body temperature before spring migration.	Table S5. Results of GAMM summary statistics concerning the effects of time, day phase and wintering strategy on heart rate and body temperature before spring migration.	Table S5. Results of GAMM summary statistics concerning the effects of time, day phase and wintering strategy on heart rate and body temperature before spring migration.	Table S5. Results of GAMM summary statistics concerning the effects of time, day phase and wintering strategy on heart rate and body temperature before spring migration.	Table S5. Results of GAMM summary statistics concerning the effects of time, day phase and wintering strategy on heart rate and body temperature before spring migration.	Table S5. Results of GAMM summary statistics concerning the effects of time, day phase and wintering strategy on heart rate and body temperature before spring migration.	Table S5. Results of GAMM summary statistics concerning the effects of time, day phase and wintering strategy on heart rate and body temperature before spring migration.	Table S5. Results of GAMM summary statistics concerning the effects of time, day phase and wintering strategy on heart rate and body temperature before spring migration.	Table S5. Results of GAMM summary statistics concerning the effects of time, day phase and wintering strategy on heart rate and body temperature before spring migration.
	Body temperature	Body temperature	Body temperature	Body temperature	Heart rate	Heart rate	Heart rate	Heart rate
Coeffcient	Estimates	Conf. Int (95%)	Statistic	P-Value	Estimates	Conf. Int (95%)	Statistic	P-Value
(Intercept)	43.00 (0.01)	42.99 – 43.02	5104.35	<0.001	454.04 (1.79)	450.53 – 457.54	253.89	<0.001
Sex [Female]	Reference				Reference
Sex [Male]	0.04 (0.01)	0.02 – 0.05	5.61	<0.001	-26.37 (1.30)	-28.93 – -23.82	-20.22	<0.001
Strategy [Migrant] x Dayphase [Day]	Reference				Reference
Strategy [Migrant] x Dayphase [Night]	-4.01 (0.01)	-4.04 – -3.99	-344.61	<0.001	-61.15 (2.39)	-65.82 – -56.47	-25.64	<0.001
Strategy [Resident] x Dayphase [Day]	-0.11 (0.01)	-0.13 – -0.09	-11.03	<0.001	-17.27 (2.10)	-21.38 – -13.16	-8.24	<0.001
Strategy [Resident] x Dayphase [Night]	-4.11 (0.01)	-4.13 – -4.09	-407.46	<0.001	-56.00 (2.06)	-60.05 – -51.96	-27.13	<0.001
Smooth terms	EDF	Ref.DF	Statistic	P-Value	EDF	Conf. Int (95%)	Statistic	P-Value
Time x Strategy [Migrant] x Dayphase [Day]	1.97	2.46	12.10	<0.001	3.40	4.22	4.50	0.001
Time x Strategy [Migrant] x Dayphase [Night]	1.02	1.05	0.00	0.983	3.27	4.06	6.29	<0.001
Time x Strategy [Resident] x Dayphase [Day]	1.01	1.02	84.66	<0.001	7.86	8.66	33.03	<0.001
Time x Strategy [Resident] x Dayphase [Night]	5.46	6.59	92.87	<0.001	1.04	1.08	17.37	<0.001
Observations	24450	24450	24450	24450	21236	21236	21236	21236
R2	0.940	0.940	0.940	0.940	0.092	0.092	0.092	0.092

## Sheet: Supplementary Table 6
Supplementary Table 6 | Results of linear mixed model summary statistics concerning the effects of migration stage, day phase and wintering strategy on heart rate and body temperature during spring migration.	Table S6. Results of GLMM summary statistics concerning the effects of migration stage, day phase and wintering strategy on heart rate and body temperature during spring migration.	Table S6. Results of GLMM summary statistics concerning the effects of migration stage, day phase and wintering strategy on heart rate and body temperature during spring migration.	Table S6. Results of GLMM summary statistics concerning the effects of migration stage, day phase and wintering strategy on heart rate and body temperature during spring migration.	Table S6. Results of GLMM summary statistics concerning the effects of migration stage, day phase and wintering strategy on heart rate and body temperature during spring migration.	Table S6. Results of GLMM summary statistics concerning the effects of migration stage, day phase and wintering strategy on heart rate and body temperature during spring migration.	Table S6. Results of GLMM summary statistics concerning the effects of migration stage, day phase and wintering strategy on heart rate and body temperature during spring migration.	Table S6. Results of GLMM summary statistics concerning the effects of migration stage, day phase and wintering strategy on heart rate and body temperature during spring migration.	Table S6. Results of GLMM summary statistics concerning the effects of migration stage, day phase and wintering strategy on heart rate and body temperature during spring migration.
	Body temperature	Body temperature	Body temperature	Body temperature	Heart rate	Heart rate	Heart rate	Heart rate
Coeffcient	Estimates	Conf. Int (95%)	Statistic	P-Value	Estimates	Conf. Int (95%)	Statistic	P-Value
(Intercept)	43.67 (0.06)	43.55 – 43.78	737.16	<0.001	611.58 (9.37)	593.20 – 629.95	65.24	<0.001
Strategy [Migrant]	Reference				Reference
Strategy [Resident]	-0.55 (0.07)	-0.68 – -0.42	-8.18	<0.001	-164.17 (10.43)	-184.63 – -143.72	-15.73	<0.001
Dayphase [Day]	Reference				Reference
Dayphase [Night]	-3.61 (0.01)	-3.64 – -3.58	-253.79	<0.001	-71.89 (3.33)	-78.41 – -65.37	-21.61	<0.001
Phase [Migration]	Reference				Reference
Phase [Stopover]	-0.66 (0.03)	-0.71 – -0.61	-25.26	<0.001	-159.65 (5.47)	-170.37 – -148.93	-29.19	<0.001
Sex [Female]	Reference				Reference
Sex [Male]	-0.12 (0.06)	-0.23 – -0.01	-2.08	0.038	-33.28 (7.69)	-48.36 – -18.19	-4.32	<0.001
Strategy [Resident] x Dayphase [Night]	-0.16 (0.02)	-0.19 – -0.12	-8.94	<0.001	28.88 (3.90)	21.23 – 36.53	7.40	<0.001
Strategy [Resident] x Phase [Stopover]	0.45 (0.03)	0.39 – 0.51	14.45	<0.001	150.72 (6.42)	138.12 – 163.31	23.46	<0.001
Random Effects	Random Effects	Random Effects	Random Effects	Random Effects
σ2	0.23	0.23	0.23	0.23	8087.33	8087.33	8087.33	8087.33
τ00	0.03 date.shifted	0.03 date.shifted	0.03 date.shifted	0.03 date.shifted	678.80 date.shifted	678.80 date.shifted	678.80 date.shifted	678.80 date.shifted
	0.03 logger.id	0.03 logger.id	0.03 logger.id	0.03 logger.id	514.50 logger.id	514.50 logger.id	514.50 logger.id	514.50 logger.id
ICC	0.22	0.22	0.22	0.22	0.13	0.13	0.13	0.13
N	150 date.shifted	150 date.shifted	150 date.shifted	150 date.shifted	150 date.shifted	150 date.shifted	150 date.shifted	150 date.shifted
	45 logger.id	45 logger.id	45 logger.id	45 logger.id	45 logger.id	45 logger.id	45 logger.id	45 logger.id
Observations	14960	14960	14960	14960	12534	12534	12534	12534
Marginal R2 / Conditional R2	0.920 / 0.937	0.920 / 0.937	0.920 / 0.937	0.920 / 0.937	0.140 / 0.251	0.140 / 0.251	0.140 / 0.251	0.140 / 0.251

## Sheet: Supplementary Table 7
Supplementary Table 7 | Results of generalised additive mixed model summary statistics concerning the effects of time, day phase and wintering strategy on heart rate and body temperature after spring arrival at the breeding site.	Table S7. Results of GAMM summary statistics concerning the effects of time, day phase and wintering strategy on heart rate and body temperature after spring arrival at the breeding site.	Table S7. Results of GAMM summary statistics concerning the effects of time, day phase and wintering strategy on heart rate and body temperature after spring arrival at the breeding site.	Table S7. Results of GAMM summary statistics concerning the effects of time, day phase and wintering strategy on heart rate and body temperature after spring arrival at the breeding site.	Table S7. Results of GAMM summary statistics concerning the effects of time, day phase and wintering strategy on heart rate and body temperature after spring arrival at the breeding site.	Table S7. Results of GAMM summary statistics concerning the effects of time, day phase and wintering strategy on heart rate and body temperature after spring arrival at the breeding site.	Table S7. Results of GAMM summary statistics concerning the effects of time, day phase and wintering strategy on heart rate and body temperature after spring arrival at the breeding site.	Table S7. Results of GAMM summary statistics concerning the effects of time, day phase and wintering strategy on heart rate and body temperature after spring arrival at the breeding site.	Table S7. Results of GAMM summary statistics concerning the effects of time, day phase and wintering strategy on heart rate and body temperature after spring arrival at the breeding site.
	Body temperature	Body temperature	Body temperature	Body temperature	Heart rate	Heart rate	Heart rate	Heart rate
Coeffcient	Estimates	Conf. Int (95%)	Statistic	P-Value	Estimates	Conf. Int (95%)	Statistic	P-Value
(Intercept)	42.96 (0.01)	42.94 – 42.98	3751.75	<0.001	447.78 (2.45)	442.97 – 452.58	182.59	<0.001
Sex [Female]	Reference				Reference
Sex [Male]	-0.03 (0.01)	-0.04 – -0.01	-3.20	0.001	-28.92 (1.65)	-32.15 – -25.69	-17.54	<0.001
Strategy [Migrant] x Dayphase [Day]	Reference				Reference
Strategy [Migrant] x Dayphase [Night]	-3.50 (0.02)	-3.53 – -3.47	-200.00	<0.001	-46.86 (3.62)	-53.95 – -39.76	-12.94	<0.001
Strategy [Resident] x Dayphase [Day]	-0.24 (0.01)	-0.26 – -0.21	-18.54	<0.001	-13.50 (2.74)	-18.86 – -8.13	-4.93	<0.001
Strategy [Resident] x Dayphase [Night]	-3.47 (0.01)	-3.49 – -3.44	-263.18	<0.001	-45.96 (2.79)	-51.43 – -40.49	-16.48	<0.001
Smooth terms	EDF	Ref.DF	Statistic	P-Value	EDF	Conf. Int (95%)	Statistic	P-Value
Time x Strategy [Migrant] x Dayphase [Day]	7.16	8.20	6.09	<0.001	6.81	7.91	6.94	<0.001
Time x Strategy [Migrant] x Dayphase [Night]	4.59	5.62	5.05	<0.001	1.46	1.79	1.86	0.108
Time x Strategy [Resident] x Dayphase [Day]	2.60	3.23	12.58	<0.001	8.22	8.83	10.83	<0.001
Time x Strategy [Resident] x Dayphase [Night]	6.79	7.90	9.11	<0.001	2.76	3.43	6.18	<0.001
Observations	13210	13210	13210	13210	12399	12399	12399	12399
R2	0.930	0.930	0.930	0.930	0.079	0.079	0.079	0.079

## Sheet: Supplementary Table 8
Supplementary Table 8 | Results of linear mixed model summary statistics concerning the effects of migration direction and wintering strategy on heart rate and body temperature during active flight only.	Table S8. Results of GLMM summary statistics concerning the effects of migration direction and wintering strategy on heart rate and body temperature during active flight only.	Table S8. Results of GLMM summary statistics concerning the effects of migration direction and wintering strategy on heart rate and body temperature during active flight only.	Table S8. Results of GLMM summary statistics concerning the effects of migration direction and wintering strategy on heart rate and body temperature during active flight only.	Table S8. Results of GLMM summary statistics concerning the effects of migration direction and wintering strategy on heart rate and body temperature during active flight only.	Table S8. Results of GLMM summary statistics concerning the effects of migration direction and wintering strategy on heart rate and body temperature during active flight only.	Table S8. Results of GLMM summary statistics concerning the effects of migration direction and wintering strategy on heart rate and body temperature during active flight only.	Table S8. Results of GLMM summary statistics concerning the effects of migration direction and wintering strategy on heart rate and body temperature during active flight only.	Table S8. Results of GLMM summary statistics concerning the effects of migration direction and wintering strategy on heart rate and body temperature during active flight only.
	Body temperature	Body temperature	Body temperature	Body temperature	Heart rate	Heart rate	Heart rate	Heart rate
Coeffcient	Estimates	Conf. Int (95%)	Statistic	P-Value	Estimates	Conf. Int (95%)	Statistic	P-Value
(Intercept)	40.71 (0.08)	40.55 – 40.86	517.33	<0.001	592.02 (14.54)	563.51 – 620.53	40.72	<0.001
Strategy [Migrant]	Reference				Reference
Strategy [Resident]	-1.45 (0.07)	-1.58 – -1.32	-21.11	<0.001	-195.55 (15.11)	-225.19 – -165.91	-12.94	<0.001
Phase [Fall Migration]	Reference				Reference
Phase [Spring Migration]	-0.30 (0.08)	-0.46 – -0.14	-3.58	<0.001	10.53 (11.86)	-12.72 – 33.78	0.89	0.374
Sex [Female]	Reference				Reference
Sex [Male]	-0.16 (0.07)	-0.29 – -0.02	-2.27	0.023	-47.68 (13.90)	-74.93 – -20.42	-3.43	0.001
Strategy [Resident] x Phase [Spring Migration]	0.44 (0.05)	0.33 – 0.54	8.00	<0.001	-7.73 (11.52)	-30.33 – 14.86	-0.67	0.502
Random Effects	Random Effects	Random Effects	Random Effects	Random Effects	Random Effects	Random Effects	Random Effects	Random Effects
σ2	0.24	0.24	0.24	0.24	8684.84	8684.84	8684.84	8684.84
τ00	0.10 date.shifted	0.10 date.shifted	0.10 date.shifted	0.10 date.shifted	1042.13 date.shifted	1042.13 date.shifted	1042.13 date.shifted	1042.13 date.shifted
	0.04 logger.id	0.04 logger.id	0.04 logger.id	0.04 logger.id	1766.37 logger.id	1766.37 logger.id	1766.37 logger.id	1766.37 logger.id
ICC	0.35	0.35	0.35	0.35	0.24	0.24	0.24	0.24
N	79 date.shifted	79 date.shifted	79 date.shifted	79 date.shifted	78 date.shifted	78 date.shifted	78 date.shifted	78 date.shifted
	55 logger.id	55 logger.id	55 logger.id	55 logger.id	57 logger.id	57 logger.id	57 logger.id	57 logger.id
Observations	2144	2144	2144	2144	1933	1933	1933	1933
Marginal R2 / Conditional R2	0.515 / 0.686	0.515 / 0.686	0.515 / 0.686	0.515 / 0.686	0.461 / 0.593	0.461 / 0.593	0.461 / 0.593	0.461 / 0.593

## Sheet: Supplementary Table 9
Supplementary Table 9 | Summary table of migration lengths and characteristics for fall and spring.	Table S9. Summary table of migration lengths and characteristics for fall and spring.	Table S9. Summary table of migration lengths and characteristics for fall and spring.	Table S9. Summary table of migration lengths and characteristics for fall and spring.	Table S9. Summary table of migration lengths and characteristics for fall and spring.	Table S9. Summary table of migration lengths and characteristics for fall and spring.	Table S9. Summary table of migration lengths and characteristics for fall and spring.	Table S9. Summary table of migration lengths and characteristics for fall and spring.	Table S9. Summary table of migration lengths and characteristics for fall and spring.	Table S9. Summary table of migration lengths and characteristics for fall and spring.	Table S9. Summary table of migration lengths and characteristics for fall and spring.
	Fall	Fall	Fall	Fall	Fall	Spring	Spring	Spring	Spring	Spring
	Minimum	1st Quantile	Median	3rd Quantile	Maximum	Minimum	1st Quantile	Median	3rd Quantile	Maximum
Total migration duration in days	1	5	16	26	43	1	2.8	9	21.2	45
Migratory nights with flight	1	2.8	4	5.2	9	1	2	3	4.8	7
Hours of flight	8.5	13.2	18.5	32.4	41.5	6	12	17.5	21.4	36.5

## Sheet: Supplementary Table 10
Supplementary Table 10 | Results from linear mixed model summary statistics of fall metabolic-capability model concerning the reaction of fH on ambient temperature during different day phases and between and wintering strategies in fall.	Table S10. Results from GLMM summary statistics of fall metabolic-capability model concerning the reaction of fH on ambient temperature during different day phases and between and wintering strategies in fall.	Table S10. Results from GLMM summary statistics of fall metabolic-capability model concerning the reaction of fH on ambient temperature during different day phases and between and wintering strategies in fall.	Table S10. Results from GLMM summary statistics of fall metabolic-capability model concerning the reaction of fH on ambient temperature during different day phases and between and wintering strategies in fall.	Table S10. Results from GLMM summary statistics of fall metabolic-capability model concerning the reaction of fH on ambient temperature during different day phases and between and wintering strategies in fall.
	Heart rate	Heart rate	Heart rate	Heart rate
Coeffcient	Estimates	Conf. Int (95%)	Statistic	P-Value
(Intercept)	621.70 (12.69)	596.84 – 646.57	49.01	<0.001
Ambient Temperature	-7.54 (0.58)	-8.67 – -6.41	-13.08	<0.001
Ambient Temperature x Dayphase [Night]	-0.31 (1.13)	-2.53 – 1.91	-0.27	0.784
Ambient Temperature x Strategy [Resident]	-0.45 (0.65)	-1.72 – 0.83	-0.69	0.492
Ambient Temperature x Strategy [Resident] x Dayphase [Night]	-0.78 (1.34)	-3.41 – 1.85	-0.58	0.562
Dayphase [Night]	-77.15 (18.04)	-112.51 – -41.78	-4.28	<0.001
Strategy [Resident]	8.92 (14.48)	-19.46 – 37.31	0.62	0.538
Strategy [Resident] x Dayphase [Night]	20.25 (21.47)	-21.84 – 62.35	0.94	0.346
Random Effects	Random Effects	Random Effects	Random Effects	Random Effects
σ2	6712.41	6712.41	6712.41	6712.41
τ00 logger.id	863.16	863.16	863.16	863.16
τ00 date.shifted	4.99	4.99	4.99	4.99
ICC	0.11	0.11	0.11	0.11
N date.shifted	742	742	742	742
N logger.id	68	68	68	68
Observations	9990	9990	9990	9990
Marginal R2 / Conditional R2	0.162 / 0.258	0.162 / 0.258	0.162 / 0.258	0.162 / 0.258

[truncated: 2 more sheets: Supplementary Table 11, Supplementary Table 12]
